# Supplementary material for: Opposite Effects Induced by Cholinium-Based Ionic Liquid Electrolytes in the Formation of Aqueous Biphasic Systems Comprising Polyethylene Glycol and Sodium Polyacrylate
Source: Molecules. 2021 Oct 31;26(21):6612. doi: 10.3390/molecules26216612 (PMC8587793; doi:10.3390/molecules26216612)
Supplement: Supplementary file 1 [file molecules-26-06612-s001.zip]

Archive with 1 entries (1 files):
- molecules-1321483-supplementary.pdf
